# Supplementary material for: Identification and Validation of an Annexin-Related Prognostic Signature and Therapeutic Targets for Bladder Cancer: Integrative Analysis
Source: Biology (Basel). 2022 Feb 7;11(2):259. doi: 10.3390/biology11020259 (PMC8869209; doi:10.3390/biology11020259)
Supplement: Supplementary file 1 [file biology-11-00259-s001.zip]

Archive with 1 entries (1 files):
- biology-1529045-supplementary.pdf
